# Supplementary material for: Competition for Cooperation: variability, benefits and heritability of relational wealth in hunter-gatherers
Source: Sci Rep. 2016 Jul 12;6:29120. doi: 10.1038/srep29120 (PMC4941516; doi:10.1038/srep29120)
Supplement: Supplementary Dataset 1 [file srep29120-s2.xls]

## Sheet: HSGG
ID	Sex	Camp	Honey_Stick_Nominations
1	M	1	4
2	M	1	4
3	M	1	9
4	M	1	9
5	M	1	0
6	M	1	8
7	M	1	4
8	M	1	0
9	M	1	2
10	M	1	1
11	M	1	1
12	M	1	0
13	M	1	8
14	M	1	1
15	M	1	0
16	M	1	1
17	M	1	1
18	M	1	2
19	M	1	0
20	M	1	2
21	M	1	0
22	M	1	0
23	M	2	0
24	M	2	13
25	M	2	0
26	M	2	3
27	M	2	4
28	M	2	3
29	M	2	1
30	M	2	17
31	M	2	4
32	M	2	3
33	M	2	5
34	M	2	1
35	M	3	0
36	M	3	8
37	M	3	0
38	M	3	0
39	M	3	2
40	M	3	1
41	M	3	7
42	M	3	2
43	M	3	6
44	M	3	2
45	M	3	3
46	F	1	3
47	F	1	5
48	F	1	1
49	F	1	5
50	F	1	1
51	F	1	0
52	F	1	3
53	F	1	0
54	F	1	4
55	F	1	4
56	F	1	4
57	F	1	1
58	F	1	1
59	F	1	5
60	F	1	2
61	F	1	2
62	F	1	2
63	F	1	0
64	F	1	0
65	F	1	0
66	F	1	2
67	F	1	5
68	F	1	0
69	F	1	4
70	F	1	3
71	F	2	2
72	F	2	0
73	F	2	0
74	F	2	1
75	F	2	2
76	F	2	0
77	F	2	0
78	F	2	5
79	F	2	0
80	F	2	3
81	F	2	2
82	F	2	1
83	F	2	2
84	F	2	2
85	F	2	0
86	F	2	4
87	F	2	2
88	F	2	1
89	F	3	3
90	F	3	0
91	F	3	0
92	F	3	3
93	F	3	5
94	F	3	2
95	F	3	0
96	F	3	3
97	F	3	2

## Sheet: Relational Wealth & Food Donors
ID	Sex	Relational_Wealth	Food_Donors	Food_Observation_Duration	Age
1	F	-1.1547	1	36	18.3
2	F	0.936018	1	24	19
3	F	0.341231	5	36	19.1
4	F	-1.24077	0	24	19.4
5	F	-1.1547	4	36	20
6	M	-0.669085	2	36	21.4
7	M	-0.188067	1	24	21.5
8	F	2.38861	3	36	23.3
9	F	0.57735	5	36	23.3
10	M	-0.188067	1	24	23.6
11	F	1.48021	2	24	24.4
12	F	-0.696572	3	24	26.3
13	M	2.0398	3	24	26.7
14	M	-0.282913	3	36	26.9
15	F	0	5	36	27.7
16	M	-0.860252	2	36	28.3
17	M	1.446	6	36	28.7
18	F	1.02369	6	36	29
19	M	0.448466	3	24	29.4
20	F	0.341231	3	36	29.6
21	F	1.70615	4	36	31.3
22	F	-0.696572	1	24	32
23	F	-0.341231	5	36	32.1
24	F	0.341231	4	36	33
25	M	-0.286751	3	36	33.9
26	M	-0.669085	2	36	34.7
27	F	0.341231	4	36	35.6
28	M	0.0955835	1	36	36.5
29	M	-0.286751	2	36	37.9
30	F	0.936018	2	24	38
31	F	1.73205	6	36	38.1
32	M	-0.286751	4	36	39.3
33	M	-0.282913	4	36	40
34	F	-1.1547	2	36	40
35	F	0.341231	3	36	40.9
36	M	1.10022	3	36	41.3
37	M	0.0628695	1	36	42.2
38	M	1.72153	2	24	45.6
39	F	-0.696572	0	24	47.3
40	M	-0.0955835	1	36	49.6
41	F	-0.341231	3	36	54.7
42	F	-1.24077	0	24	55
43	F	-1.02369	2	36	59.8
44	F	1.48021	2	24	60
45	F	0.936018	0	24	60
46	F	-1.02369	2	36	62.4
47	M	-0.506333	1	24	62.9
48	F	-1.02369	2	36	64.8
49	M	0.448466	1	24	66.3
50	F	-1.02369	5	36	69.9
51	F	-1.02369	3	36	72.5
52	F	-1.02369	2	36	74.9
53	F	1.48021	3	24	82.6

## Sheet: Relational Wealth & BMI
ID	Sex	Camp	Relational_Wealth	BMI	PostReproductive(f)_Over45(m)
1	F	b	-1.02369	17.7201	1
2	F	b	-1.02369	18.1496	1
3	M	c	0.448466	18.1712	1
4	F	b	-1.02369	18.5173	1
5	F	a	0	18.5866	0
6	F	c	-1.24077	18.6107	1
7	F	b	-1.02369	18.6276	1
8	F	c	0.936018	18.6902	1
9	M	c	1.72153	18.6928	1
10	F	c	-1.24077	18.9377	1
11	M	c	-0.8246	19.0121	1
12	F	b	-1.02369	19.3048	1
13	F	c	-0.152375	19.4396	0
14	F	a	-1.1547	19.5562	0
15	F	c	-1.24077	19.6433	0
16	F	c	0.936018	19.7865	0
17	M	c	-0.8246	19.8543	1
18	M	c	-0.506333	19.9904	0
19	F	a	0.57735	20.0628	1
20	M	c	0.448466	20.0893	1
21	F	b	0.341231	20.1625	0
22	M	c	-0.506333	20.2363	0
23	M	c	-0.188067	20.3965	0
24	M	a	-0.974477	20.4218	1
25	F	a	-1.1547	20.4518	0
26	M	c	2.0398	20.5191	1
27	M	b	-0.286751	20.5593	0
28	F	c	-1.24077	20.6562	0
29	F	c	-0.696572	20.705	0
30	M	a	1.79178	20.8611	1
31	M	c	-0.8246	20.9094	0
32	M	a	-0.282913	20.9168	0
33	F	b	-0.341231	20.9564	0
34	F	b	-0.341231	21.2874	1
35	F	a	0	21.3066	0
36	F	b	0.341231	21.3711	0
37	M	b	-0.860252	21.4902	0
38	M	c	-0.8246	21.5113	0
39	M	a	-0.974477	21.6311	0
40	M	c	-0.506333	21.6929	1
41	M	a	-0.282913	21.7198	0
42	M	b	-0.0955835	21.8068	1
43	M	c	-0.8246	21.8284	1
44	F	a	1.73205	21.8994	0
45	M	c	-0.8246	21.9405	0
46	M	c	-0.506333	21.9809	0
47	F	b	-0.341231	22.0451	0
48	F	b	0.341231	22.1007	0
49	M	a	1.10022	22.1156	0
50	M	c	1.72153	22.1329	0
51	M	c	0.448466	22.1696	0
52	M	b	-0.286751	22.4782	0
53	F	a	0.57735	22.6031	0
54	M	c	2.0398	22.6205	0
55	M	a	-0.628695	22.6223	0
56	M	a	-0.282913	22.7346	0
57	F	c	-0.696572	22.7606	0
58	M	b	-0.669085	22.8183	0
59	F	b	0.341231	23.101	0
60	M	b	0.0955835	23.1269	0
61	F	b	2.38861	23.2449	0
62	F	b	1.70615	23.3141	0
63	F	c	-0.152375	23.4759	0
64	M	b	-0.669085	23.74	0
65	F	b	1.02369	23.8048	0
66	M	c	-0.188067	23.9805	0
67	F	c	1.48021	24.4347	1
68	F	c	-0.696572	24.931	0
69	M	a	1.446	24.9696	0
70	M	b	-0.286751	25.5367	0
71	M	b	-0.860252	25.6555	0
72	M	b	1.62492	25.8812	0
73	M	b	2.38959	26.4855	1

## Sheet: Relational Wealth Inheritance
ID	Relational_Wealth	Fathers_Relational_Wealth	Mothers_Relational_Wealth
1	2.0398	2.0398	0.936018
2	1.72153	2.0398	NA
3	0.448466	0.448466	0.936018
4	-0.188067	-0.506333	-1.24077
5	1.72153	2.0398	0.936018
6	-0.506333	NA	0.936018
7	-0.506333	-0.8246	NA
8	-0.8246	-0.8246	-1.24077
9	-0.286751	NA	-1.02369
10	-0.0955835	NA	-1.02369
11	0.0955835	NA	-1.02369
12	-0.669085	NA	-1.02369
13	1.446	1.79178	NA
14	-0.282913	-0.974477	NA
15	0.391822	NA	1.48021
16	0.391822	NA	1.48021
17	-1.24077	NA	1.48021
18	0.936018	2.0398	0.936018
19	-0.696572	0.448466	0.936018
20	-0.696572	NA	1.48021
21	-0.152375	NA	1.48021
22	-1.24077	-0.221732	-0.653538
23	-1.02369	NA	-1.02369
24	2.38861	NA	0.341231
25	0.341231	1.62492	-0.341231
26	-0.341231	NA	-0.341231
27	0.341231	NA	-0.341231
28	1.70615	NA	-1.02369
29	0.341231	NA	-0.341231
30	-1.1547	-0.221732	-0.653538

## Sheet: Relational Wealth& Relatedness 
ID	Relatedness_Score	Relational_Wealth
1	-1.78683	0.341231
2	-1.58879	-0.860252
3	-1.58879	-0.860252
4	-1.40279	-0.696572
5	-1.40279	-1.24077
6	-1.40279	0.936018
7	-1.15037	-0.628695
8	-1.14157	1.73205
9	-1.14157	0.57735
10	-1.09615	0.448466
11	-1.09615	-0.506333
12	-1.09615	-0.188067
13	-1.09615	-0.8246
14	-1.09615	-0.188067
15	-1.01711	-0.152375
16	-0.902628	1.02369
17	-0.902628	-1.02369
18	-0.902628	0.341231
19	-0.826608	-0.506333
20	-0.826608	-0.506333
21	-0.826608	-0.8246
22	-0.826608	-0.8246
23	-0.826608	-0.8246
24	-0.824276	1.48021
25	-0.769222	-0.974477
26	-0.769222	1.10022
27	-0.753866	0.57735
28	-0.724633	2.38959
29	-0.653945	0.341231
30	-0.631438	0.391822
31	-0.631438	-1.24077
32	-0.560015	0.57735
33	-0.540534	-0.974477
34	-0.540534	-0.282913
35	-0.48681	1.48021
36	-0.48681	-0.152375
37	-0.460525	-1.02369
38	-0.460525	-1.02369
39	-0.460525	2.38861
40	-0.438601	-1.24077
41	-0.405262	-0.341231
42	-0.400573	-0.286751
43	-0.366163	-1.1547
44	-0.292554	-0.669085
45	-0.287532	-0.8246
46	-0.28192	-0.696572
47	-0.245763	0.936018
48	-0.245763	-1.24077
49	-0.0184216	-1.02369
50	-0.0184216	0.341231
51	-0.0184216	-1.02369
52	0.0315055	-0.0955835
53	0.0315055	-0.669085
54	0.0315055	-0.0955835
55	0.067598	0.391822
56	0.069299	0.0628695
57	0.069299	-0.974477
58	0.069299	-0.282913
59	0.0915048	-0.188067
60	0.302081	-0.8246
61	0.318927	-0.506333
62	0.374216	1.446
63	0.409242	-1.1547
64	0.477378	1.48021
65	0.573797	-0.152375
66	0.622157	1.72153
67	0.644733	-1.02369
68	0.646111	-0.696572
69	0.646111	0.391822
70	0.679132	1.79178
71	0.755259	-0.341231
72	0.755259	0.341231
73	0.814844	0.936018
74	0.838948	-1.24077
75	0.949673	-0.286751
76	0.959079	2.0398
77	0.959079	1.72153
78	1.00368	-0.286751
79	1.03157	1.70615
80	1.06016	-0.8246
81	1.16571	0.0955835
82	1.18465	-1.1547
83	1.18465	0
84	1.18465	0
85	1.22862	0.448466
86	1.22862	-0.506333
87	1.38175	1.62492
88	1.46446	0.448466
89	1.52894	-0.341231
90	1.53798	0.936018
91	1.66661	2.0398
92	1.92366	-0.696572
93	1.97187	1.48021
94	2.27499	0.341231
95	2.50863	-0.282913

## Sheet: Relational Wealth & Fertility
id	Age	Sex	Relational_Wealth	Fertility
1	24.4	F	1.48021	2
2	47.3	F	-0.696572	9
3	67.1	F	0.936018	7
4	19	F	0.936018	1
5	35.7	F	0.391822	5
6	26.3	F	-0.696572	1
7	41.9	F	-1.24077	0
8	69.2	F	1.48021	10
9	19.4	F	-1.24077	0
10	82.6	F	1.48021	7
11	55	F	-1.24077	13
12	36.7	F	-0.152375	7
13	38.1	F	1.73205	3
14	21.7	F	-1.24077	1
15	18.3	F	-1.1547	0
16	38	F	0.936018	5
17	22.4	F	-0.696572	1
18	32.1	F	-0.341231	0
19	54.7	F	-0.341231	7
20	29.6	F	0.341231	2
21	19.1	F	0.341231	1
22	33	F	0.341231	7
23	47.2	F	-0.341231	5
24	25.2	F	0.341231	2
25	31.3	F	1.70615	4
26	64.8	F	-1.02369	5
27	29	F	1.02369	2
28	74.9	F	-1.02369	5
29	59.8	F	-1.02369	1
30	72.5	F	-1.02369	4
31	40.9	F	0.341231	6
32	69.9	F	-1.02369	6
33	23.3	F	2.38861	2
34	62.4	F	-1.02369	5
35	35.6	F	0.341231	2
36	50.8	F	0.57735	4
37	20	F	-1.1547	0
38	27.7	F	0	4
39	40.3	F	0.57735	9
40	35.1	F	0	4
41	23.3	F	0.57735	2
42	60	F	1.48021	6
43	60	F	0.936018	6
44	32	F	-0.696572	5
45	55	F	-1.24077	0
46	55	F	-1.24077	5
47	18	F	0.391822	0
48	18	F	-0.152375	0
49	40	F	-0.653538	7

## Sheet: Relational Wealth & dependents
id	Number of dependent offspring in household	Relational Wealth
1	0	1.48021
2	0	1.48021
3	0	-1.24077
4	0	0.391822
5	0	0.936018
6	0	0.936018
7	0	1.48021
8	0	-1.24077
9	0	-0.152375
10	0	1.48021
11	0	-1.24077
12	0	0.936018
13	0	0.391822
14	0	-1.02369
15	0	-1.02369
16	0	-0.341231
17	0	-1.02369
18	0	-1.02369
19	0	-1.02369
20	0	-0.341231
21	0	-1.02369
22	0	0.341231
23	0	-1.1547
24	0	-1.1547
25	1	-0.696572
26	1	-0.696572
27	1	-1.24077
28	1	-1.24077
29	1	2.38861
30	1	0.341231
31	2	-0.152375
32	2	0.341231
33	2	1.02369
34	2	0.341231
35	2	0.57735
36	2	-1.1547
37	2	0.57735
38	2	1.73205
39	3	0.391822
40	3	-0.696572
41	3	-1.24077
42	3	1.70615
43	3	-0.341231
44	4	0.341231
45	4	0.341231
46	4	0
47	4	0.57735
48	4	0
49	5	0.936018
50	5	-0.696572
51	7	-0.152375
